# Supplementary material for: OncoThreads: visualization of large-scale longitudinal cancer molecular data
Source: Bioinformatics. 2021 Jul 12;37(Suppl 1):i59–66. doi: 10.1093/bioinformatics/btab289 (PMC8275328; doi:10.1093/bioinformatics/btab289)
Supplement: btab289_Supplementary_Data [file btab289_supplementary_data.zip]

Archive with 8 entries (7 files):
- Harbig.73.sub/
- __MACOSX/._Harbig.73.sub
- Harbig.73.sub/Icon
- __MACOSX/Harbig.73.sub/._Icon
- Harbig.73.sub/Harbig.73.sub.1.pdf
- __MACOSX/Harbig.73.sub/._Harbig.73.sub.1.pdf
- Harbig.73.sub/Harbig.73.sub.2.mp4
- __MACOSX/Harbig.73.sub/._Harbig.73.sub.2.mp4
